# Supplementary material for: Ceftriaxone attenuates Poly I:C–induced neuroinflammation in vitro by modulating glutamate transport, synaptic integrity, and immunometabolic reprogramming
Source: Front Cell Neurosci. 2025 Oct 28;19:1684398. doi: 10.3389/fncel.2025.1684398 (PMC12602477; doi:10.3389/fncel.2025.1684398)
Supplement: Supplementary file 4 [file Table_1.xlsx]

## Sheet: Sheet1
Table S1.The sensitivity analyses for the casual effect of plasma amino acid levels on neurodegenerative diseases.
Exposure	Outcome	Method	Heterogeneity			Pleiotropy			PRESSO
			Q	Q_df	Q_pval	intercept	se	P	P
Aspartate	AD	Inverse variance weighted	9.45979	14	0.800517	-0.00643158	0.01324	0.635216	0.829
Arginine	AD	Inverse variance weighted	26.1826	19	0.12518	-0.0152463	0.0146773	0.312666	0.142
Leucine	AD	Inverse variance weighted	8.69984	12	0.728332	0.00216461	0.0201468	0.916373	0.719
Methionine	AD	Inverse variance weighted	16.9504	13	0.20158	-0.0103473	0.0173238	0.561415	0.238
Phenylalanine	AD	Inverse variance weighted	11.662	12	0.473189	-0.0184631	0.0179864	0.326697	0.515
Isoleucine	AD	Inverse variance weighted	7.62572	11	0.746387	0.00503148	0.0199172	0.805679	0.77
Lysine	AD	Inverse variance weighted	27.465	22	0.194094	-0.00433627	0.0127546	0.73725	0.195
Proline	AD	Inverse variance weighted	52.5356	28	0.00332582	0.0110529	0.0126126	0.388577	0.003
Glutamate	AD	Inverse variance weighted	17.3734	12	0.136083	-0.017681	0.0161698	0.297559	0.146
Serine	AD	Inverse variance weighted	53.2688	35	0.0246553	0.0090793	0.0104442	0.390771	0.021
Glutamine	AD	Inverse variance weighted	15.3689	16	0.4978	0.00779877	0.0114223	0.505161	0.52
Tyrosine	AD	Inverse variance weighted	16.0051	18	0.592194	0.0108873	0.00987407	0.285561	0.565
Alanine	AD	Inverse variance weighted	22.3923	10	0.0132263	-0.0294437	0.0181236	0.138694	0.015
Threonine	AD	Inverse variance weighted	21.4471	22	0.493273	0.00230719	0.01164	0.844786	0.491
Cysteine	AD	Inverse variance weighted	8.94337	9	0.442518	0.000483711	0.0109785	0.965937	0.597
Valine	AD	Inverse variance weighted	2.91173	7	0.893046	-0.00269688	0.0274006	0.924801	0.884
Asparagine	AD	Inverse variance weighted	23.9502	28	0.684162	0.00302926	0.006706	0.655075	0.696
Glycine	AD	Inverse variance weighted	35.6789	38	0.57727	0.00254521	0.00580485	0.6636	0.607
Aspartate	ALS	Inverse variance weighted	14.8053	12	0.252258	-0.0221589	0.0123956	0.101383	0.295
Arginine	ALS	Inverse variance weighted	19.0865	18	0.386514	0.0133929	0.010474	0.218188	0.393
Leucine	ALS	Inverse variance weighted	9.12122	11	0.610704	0.00402939	0.0143605	0.784745	0.615
Methionine	ALS	Inverse variance weighted	10.4251	8	0.236446	0.0336294	0.0193698	0.126109	0.284
Phenylalanine	ALS	Inverse variance weighted	14.7091	9	0.0992426	0.0163075	0.0163376	0.347434	0.146
Isoleucine	ALS	Inverse variance weighted	15.7731	9	0.071774	-0.0318432	0.0351615	0.391591	0.084
Lysine	ALS	Inverse variance weighted	13.9701	20	0.83201	-0.00862116	0.00895982	0.348035	0.857
Proline	ALS	Inverse variance weighted	13.332	17	0.71369	-0.00116954	0.010341	0.91136	0.713
Glutamate	ALS	Inverse variance weighted	5.36886	9	0.801042	-0.0106161	0.0118795	0.397596	0.746
Serine	ALS	Inverse variance weighted	27.1973	28	0.507524	0.00389122	0.0068985	0.577364	0.52
Glutamine	ALS	Inverse variance weighted	11.7422	12	0.466601	-0.00370357	0.0104846	0.730586	0.54
Tyrosine	ALS	Inverse variance weighted	29.3069	14	0.00949495	0.00818159	0.0136533	0.559313	0.224
Alanine	ALS	Inverse variance weighted	10.6354	6	0.100321	-0.00705002	0.0215427	0.75673	0.135
Threonine	ALS	Inverse variance weighted	12.3494	18	0.828685	-0.0195324	0.013281	0.159638	0.836
Cysteine	ALS	Inverse variance weighted	17.9039	7	0.0124113	-0.0118515	0.0271074	0.67726	0.024
Valine	ALS	Inverse variance weighted	3.19988	7	0.865916	0.00723341	0.0197185	0.726333	0.871
Asparagine	ALS	Inverse variance weighted	21.4469	19	0.312639	-0.00158307	0.00962148	0.871144	0.32
Glycine	ALS	Inverse variance weighted	48.6813	30	0.0169336	-0.00406203	0.006475	0.535345	0.772
Aspartate	Epilepsy	Inverse variance weighted	1.5816	4	0.812096	0.00264173	0.0127459	0.849077	0.829
Arginine	Epilepsy	Inverse variance weighted	9.00697	7	0.252156	0.00225921	0.016471	0.895389	0.286
Leucine	Epilepsy	Inverse variance weighted	2.94348	6	0.815907	-0.0108358	0.0161536	0.532082	0.806
Methionine	Epilepsy	Inverse variance weighted	5.62955	3	0.131092	-0.219309	0.204222	0.395247	0.226
Isoleucine	Epilepsy	Inverse variance weighted	1.97179	2	0.373104	-0.0409968	0.0307136	0.409328	-
Lysine	Epilepsy	Inverse variance weighted	12.253	7	0.0925394	0.0018093	0.0141925	0.902724	0.136
Proline	Epilepsy	Inverse variance weighted	5.06791	4	0.2804	0.00210813	0.0192314	0.919633	0.366
Glutamate	Epilepsy	Inverse variance weighted	4.75984	5	0.445887	-0.0155716	0.0114034	0.243838	0.517
Serine	Epilepsy	Inverse variance weighted	21.0379	10	0.0208311	0.00435812	0.0112105	0.706496	0.029
Glutamine	Epilepsy	Inverse variance weighted	0.578318	3	0.901378	0.00481503	0.00880002	0.639164	0.893
Tyrosine	Epilepsy	Inverse variance weighted	2.77127	4	0.596802	-0.00501157	0.0107877	0.673882	0.639
Threonine	Epilepsy	Inverse variance weighted	7.94209	9	0.539992	0.00923805	0.0130712	0.499787	0.575
Asparagine	Epilepsy	Inverse variance weighted	10.7584	6	0.0961378	0.00455327	0.019116	0.821186	0.13
Glycine	Epilepsy	Inverse variance weighted	21.5724	14	0.0878384	0.000951726	0.00718842	0.896697	0.097
Aspartate	MS	Inverse variance weighted	7.03561	8	0.532796	-0.00128445	0.0216117	0.954268	0.537
Arginine	MS	Inverse variance weighted	14.0865	13	0.367783	-0.00934621	0.0208498	0.661949	0.358
Leucine	MS	Inverse variance weighted	16.7686	4	0.00214359	-0.0913808	0.065505	0.25735	0.017
Methionine	MS	Inverse variance weighted	45.1025	4	3.78552e-09	0.040652	0.095027	0.697651	<0.001
Phenylalanine	MS	Inverse variance weighted	4.36808	4	0.358478	0.0626886	0.0366524	0.185728	0.411
Isoleucine	MS	Inverse variance weighted	0.911206	2	0.634065	0.0514669	0.0661065	0.578862	-
Lysine	MS	Inverse variance weighted	8.94978	8	0.34655	0.0508906	0.0204977	0.042041	0.336
Proline	MS	Inverse variance weighted	11.345	11	0.41483	-0.0313497	0.0181718	0.115205	0.391
Glutamate	MS	Inverse variance weighted	10.6227	8	0.224009	-0.0281679	0.0260836	0.31598	0.228
Serine	MS	Inverse variance weighted	34.5884	20	0.0224095	-0.00946196	0.0176554	0.598229	0.015
Glutamine	MS	Inverse variance weighted	2.62658	5	0.757323	0.00207304	0.0171924	0.909839	0.816
Tyrosine	MS	Inverse variance weighted	13.5585	8	0.0940239	0.0474868	0.0223225	0.0709516	0.178
Alanine	MS	Inverse variance weighted	3.21734	4	0.522135	0.106174	0.0673466	0.212997	0.54
Threonine	MS	Inverse variance weighted	20.8158	14	0.106448	-0.0259203	0.0269306	0.353369	0.122
Cysteine	MS	Inverse variance weighted	1.89752	3	0.593947	0.00577725	0.0206064	0.805539	0.639
Valine	MS	Inverse variance weighted	0.954354	3	0.812295	0.0006513	0.0433001	0.989365	0.803
Asparagine	MS	Inverse variance weighted	5.50288	10	0.855159	0.0251619	0.0179381	0.194245	0.859
Glycine	MS	Inverse variance weighted	29.4522	18	0.0431248	-0.0172635	0.0103472	0.113546	0.073
Aspartate	PD	Inverse variance weighted	16.1808	12	0.183093	-0.0380159	0.0223857	0.11754	0.216
Arginine	PD	Inverse variance weighted	27.8186	18	0.0648707	-0.0210507	0.0238388	0.38953	0.089
Leucine	PD	Inverse variance weighted	18.0983	13	0.153822	0.00739328	0.0297342	0.807839	0.176
Methionine	PD	Inverse variance weighted	12.785	11	0.307611	-0.0291598	0.030698	0.364559	0.306
Phenylalanine	PD	Inverse variance weighted	15.827	11	0.147677	-0.00970444	0.0279246	0.735402	0.181
Isoleucine	PD	Inverse variance weighted	15.3755	10	0.11896	0.0675683	0.0600909	0.289923	0.142
Lysine	PD	Inverse variance weighted	12.2636	22	0.951694	0.0147165	0.0154906	0.352905	0.947
Proline	PD	Inverse variance weighted	16.4612	25	0.9004	-0.00480119	0.0156948	0.762311	0.889
Glutamate	PD	Inverse variance weighted	11.9981	11	0.363783	-0.0132762	0.0238793	0.590451	0.411
Serine	PD	Inverse variance weighted	52.568	31	0.00913123	0.00357125	0.0167455	0.832562	0.013
Glutamine	PD	Inverse variance weighted	27.2053	15	0.0271078	-0.00449576	0.0231111	0.848557	0.026
Tyrosine	PD	Inverse variance weighted	20.3273	17	0.25783	-0.00715804	0.0181718	0.698848	0.284
Alanine	PD	Inverse variance weighted	15.8788	9	0.0694557	0.0393969	0.0285906	0.205525	0.091
Threonine	PD	Inverse variance weighted	28.7601	20	0.0925915	0.0219234	0.0238387	0.369281	0.074
Cysteine	PD	Inverse variance weighted	2.52771	9	0.980129	-0.0036454	0.0230354	0.87818	0.981
Valine	PD	Inverse variance weighted	10.9071	7	0.142723	-0.0775566	0.0441943	0.129808	0.172
Asparagine	PD	Inverse variance weighted	32.291	27	0.22148	0.016987	0.0104019	0.114507	0.262
Glycine	PD	Inverse variance weighted	54.7091	37	0.0304422	0.00680777	0.0104602	0.51929	0.053
